# Supplementary material for: Genome-wide gene phylogeny of CIPK family in cassava and expression analysis of partial drought-induced genes
Source: Front Plant Sci. 2015 Oct 30;6:914. doi: 10.3389/fpls.2015.00914 (PMC4626571; doi:10.3389/fpls.2015.00914)
Supplement: Table S1 — Characteristics of CIPKs in cassava. [file Table1.XLS]

## Sheet: Sheet1
Table S1. Characteristics of CIPKs in cassava
Gene name	Gene ID	Amino acids	MW(kDa)	PI	Cis-elements of promoter
					ABRE	DRE	LTRE
MeCIPK1	KP675718	431	48.47	7.15	1	0	1
MeCIPK2	KP675719	459	51.93	8.3	2	0	2
MeCIPK3	KP675720	362	40.94	5.85	1	0	1
MeCIPK4	KP675721	439	50.25	6.88	1	0	0
MeCIPK5	KP675722	463	51.88	8.79	1	0	0
MeCIPK6	KP675723	438	49.1	9.05	1	0	0
MeCIPK7	KP675724	438	49.43	9.19	1	0	0
MeCIPK8	KP675725	415	46.82	6.16	2	0	0
MeCIPK9	KP675726	398	44.71	9.02	1	0	0
MeCIPK10	KP675727	437	49.28	8.94	0	0	2
MeCIPK11	KP675728	432	48.83	8.88	1	0	0
MeCIPK12	KP675729	499	56.04	6.63	0	0	0
MeCIPK13	KP675730	450	50.93	9.12	0	0	0
MeCIPK14	KP675731	429	48.24	7.08	1	0	0
MeCIPK15	KP675732	433	49.12	9.1	3	0	0
MeCIPK16	KP675733	457	51.76	8.79	0	0	0
MeCIPK17	KP675734	453	50.87	8.66	0	0	0
MeCIPK18	KP675735	476	53.95	8.92	0	0	0
MeCIPK19	KP675736	477	53.63	8.08	3	0	0
MeCIPK20	KP675737	454	51.32	9.2	1	0	0
MeCIPK21	KP675738	469	52.96	6.08	1	0	0
MeCIPK22	KP675739	449	51.34	8.37	0	0	0
MeCIPK23	KP675740	463	51.76	8.95	1	0	0
MeCIPK24	KP675741	447	50.17	8.29	1	0	0
MeCIPK25	KP675742	448	50.74	8.69	1	0	0
