# Supplementary material for: Genome-wide gene phylogeny of CIPK family in cassava and expression analysis of partial drought-induced genes
Source: Front Plant Sci. 2015 Oct 30;6:914. doi: 10.3389/fpls.2015.00914 (PMC4626571; doi:10.3389/fpls.2015.00914)
Supplement: Table S2 — The accession numbers of CIPKs in cassava, Arabidopsis, and rice. [file Table2.XLS]

## Sheet: Sheet1
Table S2. The accession numbers of CIPKs in cassava, Arabidopsis and rice
Cassava			Arabidopsis			Rice		Populus
Gene name	Gene ID		Gene name	Gene ID		Gene name	Gene ID	Gene name	Gene ID
MeCIPK1	KP675718		AtCIPK1	At3g17510		OsCIPK1	LOC_Os01g18800	PtCIPK1	DQ997692
MeCIPK2	KP675719		AtCIPK2	At5g07070		OsCIPK2	LOC_Os07g48100	PtCIPK2	DQ997693
MeCIPK3	KP675720		AtCIPK3	At2g26980		OsCIPK3	LOC_Os03g20380	PtCIPK3	DQ997694
MeCIPK4	KP675721		AtCIPK4	At4g14580		OsCIPK4	LOC_Os12g41090	PtCIPK4	DQ997695
MeCIPK5	KP675722		AtCIPK5	At5g10930		OsCIPK5	LOC_Os01g10890	PtCIPK5	DQ997696
MeCIPK6	KP675723		AtCIPK6	At4g30960		OsCIPK6	LOC_Os08g34240	PtCIPK6	DQ997717
MeCIPK7	KP675724		AtCIPK7	At3g23000		OsCIPK7	LOC_Os03g43440	PtCIPK7	DQ997697
MeCIPK8	KP675725		AtCIPK8	At4g24400		OsCIPK8	LOC_Os01g35184	PtCIPK8	DQ997698
MeCIPK9	KP675726		AtCIPK9	At1g01140		OsCIPK9	LOC_Os03g03510	PtCIPK9	DQ997699
MeCIPK10	KP675727		AtCIPK10	At5g58380		OsCIPK10	LOC_Os03g22050	PtCIPK10	DQ997700
MeCIPK11	KP675728		AtCIPK11	At2g30360		OsCIPK11	LOC_Os01g60910	PtCIPK11	DQ997701
MeCIPK12	KP675729		AtCIPK12	At4g18700		OsCIPK12	LOC_Os01g55450	PtCIPK12	DQ997702
MeCIPK13	KP675730		AtCIPK13	At2g34180		OsCIPK13	LOC_Os01g10870	PtCIPK13	DQ997703
MeCIPK14	KP675731		AtCIPK14	At5g01820		OsCIPK14	LOC_Os12g02200	PtCIPK14	DQ997704
MeCIPK15	KP675732		AtCIPK15	At5g01810		OsCIPK15	LOC_Os11g02240	PtCIPK15	DQ997705
MeCIPK16	KP675733		AtCIPK16	At2g25090		OsCIPK16	LOC_Os09g25090	PtCIPK16	DQ997706
MeCIPK17	KP675734		AtCIPK17	At1g48260		OsCIPK17	LOC_Os05g04550	PtCIPK17	DQ997707
MeCIPK18	KP675735		AtCIPK18	At1g29230		OsCIPK18	LOC_Os05g26820	PtCIPK18	DQ997708
MeCIPK19	KP675736		AtCIPK19	At5g45810		OsCIPK19	LOC_Os05g43840	PtCIPK19	DQ997709
MeCIPK20	KP675737		AtCIPK20	At5g45820		OsCIPK20	LOC_Os05g11790	PtCIPK20	DQ997718
MeCIPK21	KP675738		AtCIPK21	At5g57630		OsCIPK21	LOC_Os07g44290	PtCIPK21	DQ997710
MeCIPK22	KP675739		AtCIPK22	At2g38490		OsCIPK22	LOC_Os05g26940	PtCIPK22	DQ997711
MeCIPK23	KP675740		AtCIPK23	At1g30270		OsCIPK23	LOC_Os07g05620	PtCIPK23	DQ997712
MeCIPK24	KP675741		AtCIPK24	At5g35410		OsCIPK24	LOC_Os06g40370	PtCIPK24	DQ997713
MeCIPK25	KP675742		AtCIPK25	At5g25110		OsCIPK25	LOC_Os06g35160	PtCIPK25	DQ997714
			AtCIPK26	At5g21326		OsCIPK26	LOC_Os02g06570	PtCIPK26	DQ997715
						OsCIPK27	LOC_Os09g25100	PtCIPK27	DQ997716
						OsCIPK28	LOC_Os05g39870
						OsCIPK29	LOC_Os07g48090
						OsCIPK30	LOC_Os01g55440
						OsCIPK31	LOC_Os07g48760
						OsCIPK32	LOC_Os12g03810
						OsCIPK33	LOC_Os11g03970
						OsCIPK34	LOC_Os02g08140
