# Supplementary material for: Genome-wide gene phylogeny of CIPK family in cassava and expression analysis of partial drought-induced genes
Source: Front Plant Sci. 2015 Oct 30;6:914. doi: 10.3389/fpls.2015.00914 (PMC4626571; doi:10.3389/fpls.2015.00914)
Supplement: Table S3 — Conserved amino acid motifs and annotation of MeCIPKs. [file Table3.XLS]

## Sheet: Sheet1
	Table S3. Conserved amino acid motifs and annotation of MeCIPKs
	No.	E-value	Width	Sites	Consensous sequence	Annotation
	1	1.20E-999	50	25	DGLLHTTCGTP[AN]YVAPEV[LI][NS][KR]KGYDGAKAD[IV]WSCGVIL[YF]VL[LM]AGYLPF[DHN][DE]	Protein kinase domain
	2	4.80E-982	50	25	ED[VE]AR[KR]YFQQLI[SND]AVD[YF]CHSRGV[YF]HRDLKPENLLLD[ES]NG[NDV]LK[VI]SDFGLSA	Protein kinase domain
	3	4.10E-785	50	25	[ML][IMV][ED]QIKREIS[VIT]M[KR][LR][VIL][RK]HPN[VI][VI][QR]L[YH]EV[ML]A[ST]K[TS]KIY[FI]V[LM]E[YF]V[KRT]GGELF[DNA]K[VI]A	Protein kinase domain
	4	2.20E-691	50	25	[LM]Y[RK]KI[YF]K[AG][ED][FY][TKR][CF]PPWFS[PS][EG][AL][RK][KR]L[IL]S[RK][IL]LDPNP[ES]TRI[TS]I[PAD][EK]I[MLI]E[DN][EPS]WFKK[GD]	Protein kinase domain
	5	4.10E-558	41	25	G[KR]YELG[RK][LT][LI]G[EQ]GTFAKV[YK][FHY]A[RK]N[LV][EQ]TG[EQ]SVAIK[IV][IL]DKEK[VI]LK	Protein kinase domain
	6	2.40E-341	41	22	EGRKGx[LF]S[IV][AD]AE[IV]FE[VL][TA]PS[LF]H[VM]VEV[KR]KS[AG]GDTLE[YF][HQ][KQE]F[CLY]K[KNQ]	No
	7	1e-200	36	24	[EK]Dx[KV][KE][RE][EG][TA]RF[TV]SK[HK][PS]A[SN][EK]IISK[IL]E[ED][AIV]AKPL[GS][FL]KVKK	NAF domain
	8	7.8e-116	11	25	NAF[DE][IL]IS[LF]S[QS]G	NAF domain
	9	6.7e-80	21	10	[EDG][ILV]RPALKDIVW[TA][WS][QP][GA][ED][QDT][QS][QCT][QI][QA]	No
	10	3.6e-36	20	9	[DE][VT]NLDDV[DEN][AS][AVI]F[NDK]D[SI][EKG][DE][HCQ][LH][VN][TL]	No
	11	2.2e-35	8	21	[FL][DN]LSGLF[ED]	NAF domain
	12	7.6e-12	9	13	[KRS][NDE][YF]K[MV][RK][LM][QE]G	No
	13	2.3e-10	50	2	HIKF[FY]IEDDKVFS[FV][DE][TV]EGQ[LQ]DDA[DG]SSSDQS[LQ][CS]ESEPEMETRRRITSLPRP	No
	14	6.1e-10	8	6	YKPP[QV]FE[QE]	No
	15	0.017	14	4	[LF]S[TAV][GC]L[KD]D[VI]VW[KR][ST][IDE][DG]	No
	16	0.019	8	6	ME[HN]KGN[VI]L	No
	17	0.43	28	2	R[ST]KEEMEF[DE]AFN[CG]EE[DE][GS][KN]NGGKSKQPET	No
	18	4	6	5	L[PS]Q[QH][VF]R	No
