# Supplementary material for: Genome-wide gene phylogeny of CIPK family in cassava and expression analysis of partial drought-induced genes
Source: Front Plant Sci. 2015 Oct 30;6:914. doi: 10.3389/fpls.2015.00914 (PMC4626571; doi:10.3389/fpls.2015.00914)
Supplement: Table S4 — Conserved amino acid motifs and annotation of AtCIPKs. [file Table4.XLS]

## Sheet: Sheet1
	Table S4. Conserved amino acid motifs and annotation of AtCIPKs
	No.	E-value	Width	Sites	Consensous sequence	Annotation
	1	1.8E-977	50	26	DGLLHTTCGTP[AN]YVAPEV[LI][AS][RK]KGYDGAKAD[IV]WSCGV[IV]L[FY]VL[LM]AGYLPFDD	Protein kinase-like domain; Region of a membrane-bound protein predicted to be outside the membrane, in the cytoplasm.
	2	2.8E-952	50	26	R[KR]YFQQLISAVD[YF]CHSRGVYHRDLKPENLLLDE[NK]G[ND]LK[VI]SDFGLSAL[PS][ED]Q	Protein kinase domain;Serine/Threonine protein kinases active-site signature.
	3	2.0E-641	50	26	NLMV[ML]Y[RK]KIY[KR][GA][ED][FY][KR][CF]P[PR]WFSP[EG][AL][KR]RL[IL]S[RK][LIM]LDPNPETRI[TS]I[AEP]E[IV]M[EK]D[PS]W	Protein kinase-like domain;Calcium/calmodulin-dependent/calcium-dependent protein
	4	1.4E-528	33	26	[LR][VL][RK]HPN[IV]V[ER]L[HY]EV[ML]A[TS]K[TS]KI[YF][FI]V[ML]E[YF]V[KT]GGELF	Protein kinase-like domain;Calcium/calmodulin-dependent/calcium-dependent protein kinase
	5	9.8E-384	29	26	KYE[LV]G[RK][LT]LGEGTFAKV[YK][FHL][AG]RN[IT]xTG[ED]SVA	Protein kinase-like domain;Calcium/calmodulin-dependent/calcium-dependent protein kinase
	6	8.7E-313	41	23	[KT]EGRKGxL[SA][VI][AT]AE[IV]F[EQ][VL][AT]PSL[HV][VM]VE[VL][KR]KS[GA]GDTLEYH[KE][FL][CY][EKN]	No
	7	5.1e-121	11	26	EQIKREIS[ITV][ML][RK]	No
	8	4.5e-132	27	25	KRE[TS]RF[TV]S[KR]x[PS]ASE[IV][IV][SE]K[LI]EE[IAV]AKE[LMV][GN]	NAF domain
	9	6.7e-109	1	26	[LI]NAF[DE][LI]IS[LS]SS	No
	10	3e-71	15	24	IK[IV]IDKEK[VI]LK[SV][GK][ML][IV]	No
	11	6.2e-69	9	25	G[FL][DN]LSGLFE	No
	12	6.1e-46	11	26	V[AS]KG[RK]LKEDxA	No
	13	2.5e-43	15	15	[DEK][LV][RS][PST][AS]L[EK]D[IV]VW[SK]W[HQ][GE]	No
	14	2.4e-27	15	16	F[KR]K[GN][FY][KT][PH][IP]KFYx[ED]D[ED]	No
	15	1.2e-22	14	16	FDV[RQ][KT]K[ND]YK[VM][RK]LEG	No
	16	7.3e-11	19	6	NLDD[VI]DA[VA]F[DK]DSEE[HS]LV[TA]E	No
	17	5.4E	8	4	[GD][SG][ML]PRP[AS]S	No
	18	62	10	2	Q[LQ][LQ]Q[DQ]EQ[GQ]EQ	No
