# Supplementary material for: Genome-wide gene phylogeny of CIPK family in cassava and expression analysis of partial drought-induced genes
Source: Front Plant Sci. 2015 Oct 30;6:914. doi: 10.3389/fpls.2015.00914 (PMC4626571; doi:10.3389/fpls.2015.00914)
Supplement: Table S5 — The expression profiles (log2-based values) of the cassava CIPK genes in different tissues. [file Table5.XLSX]

## Sheet: Sheet1
Table S5. The expression profiles (log2-based values) of the cassava CIPK genes in different tissues
gene	Arg7_stem	Arg7_early_storage_root	Arg7_leaf	Arg7_last_storage_root	Arg7_middle_storage_root	KU50_early_storage_root	KU50_leaf	KU50_last_storage_root	KU50_middle_storage_root	W14_stem	W14_leaf	W14_middle_storage_root
MeCIPK25	2.4258	-2.13462	-0.316499	-4.02449	-1.99464	-1.98003	2.51069	-0.979809	-3.70703	0.689532	0.348142	-0.994143
MeCIPK16	2.80423	5.31771	6.20993	4.72276	5.20721	5.80023	4.82867	4.35285	4.59519	4.52332	2.72187	4.81247
MeCIPK18	5.57177	7.05429	8.90071	7.35923	7.55995	6.21564	8.61084	6.19191	6.69701	7.28064	8.31973	7.14441
MeCIPK22	2.15255	2.51934	5.47443	2.89194	3.08899	1.11017	2.32532	2.83012	3.13178	2.97407	4.92881	6.35975
MeCIPK2	4.91504	6.36769	5.90714	6.81595	6.14243	5.8965	5.03968	5.93562	6.14771	5.31414	5.2759	5.58461
MeCIPK13	4.07911	3.13409	6.42559	2.83826	3.47344	1.40359	4.91301	2.07292	1.43827	6.41154	4.7899	4.7274
MeCIPK6	8.71284	7.37472	7.18149	8.69085	8.15336	7.61995	6.63577	7.15583	6.83116	8.42035	6.28255	7.19471
MeCIPK7	9.49528	9.01393	9.98641	10.6957	10.5211	9.10521	8.05312	8.45569	8.28335	9.60126	8.11064	8.61564
MeCIPK12	2.80923	2.68596	2.6138	3.76294	2.27045	2.55415	3.59484	3.64661	2.76943	4.00997	3.92851	4.82501
MeCIPK19	0.636386	3.42105	-2.20774	3.65903	3.1914	4.20827	-2.69825	4.59518	4.20504	0.74992	-4.79463	2.48367
MeCIPK11	6.27533	7.79848	5.6992	8.44682	8.3993	8.13576	5.18534	8.50543	8.40626	6.19186	6.14661	7.6698
MeCIPK14	1.8465	2.04344	4.40463	2.00726	2.40994	1.91222	2.48459	1.88697	1.39547	3.77898	3.53021	4.59267
MeCIPK15	6.34797	0.655416	3.74332	0.147098	0.340961	2.88297	6.53706	2.41668	2.0531	6.04442	1.71453	3.05251
MeCIPK21	1.04174	0.95061	5.50137	0.349286	0.449577	-0.848048	2.79248	-0.701522	-1.64635	1.62101	2.74142	2.24403
MeCIPK1	5.87523	4.48035	8.20773	5.02187	7.44557	1.75433	3.1616	0.973949	2.99509	5.12273	3.18712	3.95158
MeCIPK24	5.31096	5.76717	5.71675	6.90649	6.16056	6.38493	5.03688	6.08677	6.12737	4.98135	5.45871	5.27713
MeCIPK8	5.4303	5.54725	5.38982	6.20903	5.77425	5.01568	4.91516	5.27486	5.24707	3.85125	5.28946	4.90347
MeCIPK5	3.03581	4.51755	2.96326	3.05457	3.13064	4.90551	3.82114	3.96533	4.5605	4.52488	4.43063	3.93426
MeCIPK9	3.14001	3.30277	4.98984	2.75128	3.34775	3.02946	6.77376	2.33873	2.4054	3.31267	4.19125	2.10347
MeCIPK4	6.86436	5.43456	6.44664	5.94791	5.77792	6.14933	5.885	5.14608	5.40791	6.02529	6.32174	4.97432
MeCIPK3	2.3231	2.53847	1.34223	1.17602	0.913937	4.23779	2.55723	3.13121	3.60347	2.62643	0.991158	1.36114
