# Supplementary material for: Genome-wide gene phylogeny of CIPK family in cassava and expression analysis of partial drought-induced genes
Source: Front Plant Sci. 2015 Oct 30;6:914. doi: 10.3389/fpls.2015.00914 (PMC4626571; doi:10.3389/fpls.2015.00914)
Supplement: Table S6 — The expression profiles (log2-based values) of the cassava CIPK genes after drought treatment. [file Table6.XLS]

## Sheet: Sheet1
Table S6 The expression profiles (log2-based values) of the cassava CIPKgenes after drought treatment
gene	Arg7_Leaf	Arg7_Root	SC124_Leaf	SC124_Root	W14_Leaf	W14_Root
MeCIPK25	3.50392	6.53496	2.84386	2.95397	-3.83398	4.60557
MeCIPK16	-1.10715	1.75486	-2.39467	1.39029	3.41453	1.08211
MeCIPK18	-0.985065	-0.872817	-0.291936	0.587509	-0.461827	0.450404
MeCIPK22	0.310793	-2.75525	-0.458527	-0.503519	2.53789	-1.50612
MeCIPK2	-0.0702731	0.399257	-0.720361	0.442357	0.18821	-0.0823698
MeCIPK13	-3.60921	-0.847853	-1.44062	-1.41804	-0.165041	0.358401
MeCIPK17	1.3825	-16.0271	4.34614	7.41452	3.11923	6.55511
MeCIPK20	-2.84201	0	-2.42608	0	5.03752	0
MeCIPK6	-1.04117	-1.50756	-0.0848195	-0.256013	-1.05246	0.985963
MeCIPK7	0.119114	-0.32769	-0.0989157	-0.00989492	0.0259749	1.31441
MeCIPK12	22.0177	19.0622	21.0623	0	-21.604	-0.06771
MeCIPK19	16.163	-6.29431	0.965864	-2.93303	15.7066	-0.0425922
MeCIPK11	0.219944	-2.11406	1.84909	-0.217823	-2.02135	0.141282
MeCIPK14	-1.66629	-2.61038	0.616335	-1.66386	-1.92221	1.11634
MeCIPK15	1.08932	0.394472	2.22682	-0.100427	-0.184835	3.26417
MeCIPK21	-23.4251	-2.59583	-1.9868	-3.47026	3.21419	1.50186
MeCIPK1	1.78795	-4.06705	-24.1052	-0.78961	-24.3007	1.42957
MeCIPK23	0.754726	1.80006	1.46556	-0.178147	-2.64928	2.65519
MeCIPK5	0.512076	-23.6235	22.9622	-0.156555	-22.6	-0.571549
MeCIPK10	1.72248	1.95591	1.30414	1.44152	1.00198	0.699358
MeCIPK9	24.1569	0	24.4508	0	24.016	1.09031
MeCIPK4	0.177254	1.11434	0.186628	-1.11283	24.5037	-0.752555
MeCIPK3	21.5098	0	0	0	21.6012	0
MeCIPK24	0.825153	-0.0223205	0.333162	0.254855	-0.757494	-0.454562
MeCIPK8	-0.296669	-0.473552	-0.543899	0.591614	-0.0690181	0.854249
