# Supplementary material for: Genome-wide gene phylogeny of CIPK family in cassava and expression analysis of partial drought-induced genes
Source: Front Plant Sci. 2015 Oct 30;6:914. doi: 10.3389/fpls.2015.00914 (PMC4626571; doi:10.3389/fpls.2015.00914)
Supplement: Table S7 — Annotation summary of genes involved in the CIPK family interaction network. [file Table7.XLS]

## Sheet: Sheet1
Table S7 Annotation summary of genes involved in the CIPK family interaction network
Gene	Annotation	Score
CBL2	CBL2 (CALCINEURIN B-LIKE 2); calcium ion binding; Encodes a member of the Arabidopsis CBL (226 aa)	0.999
CBL9	CBL9; calcium ion binding; member of AtCBLs (Calcineurin B-like Calcium Sensor Proteins) (213 aa)	0.999
SOS3	SOS3 (SALT OVERLY SENSITIVE 3); calcium ion binding / calcium-dependent protein serine/threonin (222 aa)	0.999
CBL10	CBL10 (CALCINEURIN B-LIKE 10); calcium ion binding; Encodes a member of the calcineurin B-like (256 aa)	0.999
CBL1	CBL1 (CALCINEURIN B-LIKE PROTEIN 1); calcium ion binding; Member of AtCBL (Calcineurin B-like ) (213 aa)	0.999
AKT1	AKT1 (ARABIDOPSIS K TRANSPORTER 1); cyclic nucleotide binding / inward rectifier potassium channel (857 aa)	0.998
ATCBL3	ATCBL3 (ARABIDOPSIS THALIANA CALCINEURIN B-LIKE 3); calcium ion binding; member of AtCBLs (230 aa)	0.995
ABI2	ABI2 (ABA INSENSITIVE 2); protein serine/threonine phosphatase; Encodes a protein phosphatase 2c (423 aa)	0.978
ATKT1	ATKT1 (POTASSIUM TRANSPORTER 1); potassium ion transmembrane transporter (712 aa)	0.937
CBL5	CBL5 (CALCINEURIN B-LIKE PROTEIN 5); calcium ion binding; Encodes calcineurin B-like protein 5 (203 aa)	0.93
ATEXO70E2	ATEXO70E2 (EXOCYST SUBUNIT EXO70 FAMILY PROTEIN E2); protein binding (639 aa)	0.923
AT5G22310	unknown protein; unknown protein; FUNCTIONS IN- molecular_function unknown (481 aa)	0.923
BRX	BRX (BREVIS RADIX); identical protein binding / water channel; Belongs to five-member BRX gene family (344 aa)	0.923
ATJ3	ATJ3; protein binding; homologous to the co-chaperon DNAJ protein from E coli (420 aa)	0.869
CAX1	CAX1 (cation exchanger 1); calcium ion transmembrane transporter/ calcium-cation antiporter (475 aa)	0.87
NRT1.1	NRT1.1; nitrate transmembrane transporter/ transporter; Encodes NRT1.1 (CHL1) (590 aa)	0.87
SOS1	SOS1 (SALT OVERLY SENSITIVE 1); sodium-hydrogen antiporter; Encodes a plasma membrane-localized antiporter (1146 aa)	0.869
ATPIP5K1	ATPIP5K1 (PHOSPHATIDYLINOSITOL-4-PHOSPHATE 5-KINASE 1) (752 aa)	0.863
CBL8	CBL8 (CALCINEURIN B-LIKE PROTEIN 8); calcium ion binding; calcineurin B-like protein 8 (214 aa)	0.86
AT4G38510	vacuolar ATP synthase subunit B, putative / V-ATPase B subunit, putative / vacuolar proton pump (487 aa)	0.857
