# Supplementary material for: Genome-wide gene phylogeny of CIPK family in cassava and expression analysis of partial drought-induced genes
Source: Front Plant Sci. 2015 Oct 30;6:914. doi: 10.3389/fpls.2015.00914 (PMC4626571; doi:10.3389/fpls.2015.00914)
Supplement: Table S8 — Expression patterns of the genes involved in CIPK-mediate interaction networks responding to drought in cassava. [file Table8.XLS]

## Sheet: Sheet1
Table S8. Expression patterns of the genes involved in CIPK-mediate interaction networks responding to drought in cassava
Gene name	Gene ID in arabidopsis	Gene ID in cassava	Gene expression after drought relative to control
			Arg7-leaf	W14-leaf
CBL9	At5g47100	Me071	0.869752	417.509
SOS3	At5g24270	Me392	2.7237	0.172685
CBL1	At4g17615	Me083	1.50624	0.178602
AKT1	At2g26650	Me565	9637.39	84.5966
ATKT1	At2g30070	Me921	1	1
BRX	At1g31880	Me088	0.190542	0.493786
ATJ3	At3g44110	Me775	1.43712	0.683269
NRT1.1	At1g12110	Me513	0.0677441	36.5268
SOS1	At2g01980	Me710	119.485	117.412
ATPIP5K1	At1g21980	Me011	0.259991	6.46745
CBL8	At1g64480	Me193	1	0.286818
AtCIPK1	At3g17510	Me050	3.45323	0.000483915
AtCIPK2	At5g07070	Me266	0.952458	1.13935
AtCIPK3	At2g26980	Me345	298.609	318.128
AtCIPK5	At5g10930	Me811	11.3445	0.0701222
AtCIPK8	At4g24400	Me660	0.81413	0.953287
AtCIPK9	At1g01140	Me907	3.30004	2.00275
AtCIPK10	At5g58380	Me767	0.505203	0.726066
AtCIPK12	At4g18700	Me117	424.607	0.00313719
AtCIPK16	At2g25090	Me324	0.46421	10.663
AtCIPK23	At1g30270	Me136	1.68731	0.1594
AtCIPK24	At5g35410	Me604	1.77172	0.591523
