# Supplementary material for: Genome-wide gene phylogeny of CIPK family in cassava and expression analysis of partial drought-induced genes
Source: Front Plant Sci. 2015 Oct 30;6:914. doi: 10.3389/fpls.2015.00914 (PMC4626571; doi:10.3389/fpls.2015.00914)
Supplement: Table S9 — The expression profiles (log2-based values) of the cassava CIPKgenes after various abiotic stress and ABA treatments. [file Table9.XLS]

## Sheet: Sheet1
Table S9 The expression profiles (log2-based values) of the cassava CIPKgenes after various abiotic stress and ABA treatments
Treatment	Time	CIPK9	CIPK10	CIPK12	CIPK15	CIPK16	CIPK17	CIPK23	CIPK24	CIPK25
NaCl	2h	1.18599	0.442429	1.46237	-1.42728	-1.05871	-0.180414	0.939317	-1.417	-0.172994
NaCl	6h	0.345953	0.456344	1.31377	-2.57364	-0.966602	0.378889	0.837281	-2.03044	0.434209
NaCl	3d	1.24259	0.827014	1.84943	-0.136379	-0.148017	0.12197	1.64259	-0.694018	0.13126
NaCl	14d	-0.329649	1.5136	0.803086	-0.199686	-1.78548	-1.58675	0.519049	-1.08544	-1.34824
NaCl	18d	-0.204981	1.1992	0.568655	0.47863	-2.00433	-1.01272	0.688145	-1.78707	-1.06211
NaCl	24d	-0.148081	1.11427	1.44049	1.3244	-0.336592	0.131458	1.44807	-1.16718	0.554992
Mannitol	2h	-0.241219	0.848534	-2.34806	-1.21783	1.20094	0.299866	0.878215	0.692374	1.60621
Mannitol	6h	0.525157	-0.807553	0.722134	-2.92961	1.15051	-1.73025	1.26779	1.21238	1.32945
Mannitol	3d	0.133143	0.220218	-1.85627	-1.66146	0.575022	0.00383247	1.09639	1.92785	0.878906
Mannitol	14d	2.03294	-1.46108	0.116165	-0.701201	-0.86791	-1.27247	1.71713	0.226804	0.650774
Mannitol	18d	3.12134	-0.0113117	-1.84653	-0.461919	-0.30536	0.505779	0.46156	0.115912	1.45393
Mannitol	24d	3.53283	-0.648078	-0.322541	0.523181	-0.856032	-0.333662	2.74214	0.0402472	0.504183
Cold	2h	-0.300893	0.409418	0.707463	1.23475	1.34059	1.28304	0.294888	-0.346371	1.54624
Cold	5h	0.450285	2.21818	1.98129	0.808575	1.18277	1.96653	2.40166	-0.0556213	3.08579
Cold	15h	-3.79246	1.75965	0.610105	0.890143	0.467478	1.20747	0.854147	-0.689381	3.06685
Cold	48h	-0.767413	1.09429	0.965441	0.339844	-0.362566	0.918188	1.88492	-0.353727	2.72245
Cold	R7d	-1.70463	1.10708	1.29629	1.75796	0.0321855	0.960423	1.17411	0.608781	1.72677
Cold	R14d	-0.151314	-0.185441	-0.24197	-3.01019	-0.684828	0.929352	1.0125	-0.769649	2.12453
H2O2	2h	0.176221	-0.057722	1.63618	-0.545403	0.736622	0.42191	0.961557	0.188692	-0.0696941
H2O2	6h	-0.361843	0.795975	1.25553	-2.1146	0.858824	1.18963	1.75712	0.679982	0.515652
H2O2	10h	-1.19143	1.25471	1.05272	-1.77039	1.5302	1.45387	0.429311	1.32066	0.440676
H2O2	24h	-1.39608	2.72953	2.35111	-3.6363	1.24472	1.54442	1.28181	0.160262	1.55981
H2O2	48h	-2.25994	0.677161	1.93516	-0.749281	1.22955	2.0768	2.34212	-0.339473	0.925521
H2O2	72h	-2.90196	0.92964	2.41083	-0.0177529	1.37677	2.41217	2.60589	0.873931	0.87754
ABA	2h	0.304137	0.825281	0.292016	-1.76449	-0.578585	0.825028	0.28804	-0.992718	0.320069
ABA	6h	0.297825	1.04802	1.54033	-0.82105	-0.359786	0.960719	1.12654	-1.6605	1.52973
ABA	10h	0.277378	1.94519	1.55811	0.291886	0.803773	0.961305	0.395227	-0.450597	0.015469
ABA	24h	1.02081	2.34984	2.50798	1.37643	1.34267	1.00477	0.653106	0.902668	-0.000851441
ABA	48h	-0.499912	2.82356	2.12931	1.22225	2.12102	1.61244	0.539045	-0.104837	0.274769
ABA	72h	-0.220177	3.10186	2.05306	0.29894	1.89174	1.81151	1.04977	-0.381931	2.35264
