# Supplementary material for: Genome-wide gene phylogeny of CIPK family in cassava and expression analysis of partial drought-induced genes
Source: Front Plant Sci. 2015 Oct 30;6:914. doi: 10.3389/fpls.2015.00914 (PMC4626571; doi:10.3389/fpls.2015.00914)
Supplement: Table S10 — Comparison the expression patterns of CIPK genes in cassava and Arabidopsis. The orthologous genes in cassava and Arabidopsis were indicated with same color. [file Table10.XLS]

## Sheet: Sheet1
	Table S10. Comparison the expression patterns of CIPK genes in cassava and Arabidopsis (The orthologous genes in cassava and Arabidopsis were indicated with same color)
		MeCIPK10	AtCIPK9	MeCIPK15	AtCIPK14	MeCIPK16	AtCIPK16	MeCIPK23	AtCIPK23	MeCIPK25	AtCIPK16	MeCIPK9	AtCIPK9	MeCIPK12	AtCIPK12	MeCIPK24	AtCIPK24
	Drought treatment	UP	NO	UP	UP	DOWN	NO	UP	NO	UP	NO	UP	NO	UP	NO	UP	NO
	Osmotic treatment	NO	NO	DOWN	NO	UP	NO	UP	NO	UP	NO	UP	NO	NO	NO	UP	NO
	Cold treatment	UP	UP	UP	NO	UP	NO	UP	NO	UP	NO	NO	UP	UP	UP	NO	NO
	Salt treatment	UP	UP	DOWN	UP	DOWN	UP	UP	NO	DOWN	NO	UP	UP	UP	NO	DOWN	NO
	Oxidative treatment	UP	NO	DOWN	NO	UP	NO	UP	UP	UP	NO	DOWN	NO	UP	NO	UP	NO
	ABA treatment	UP	UP	NO	UP	UP	UP	UP	NO	UP	NO	UP	UP	UP	UP	NO	NO
