# Supplementary material for: Genome-wide gene phylogeny of CIPK family in cassava and expression analysis of partial drought-induced genes
Source: Front Plant Sci. 2015 Oct 30;6:914. doi: 10.3389/fpls.2015.00914 (PMC4626571; doi:10.3389/fpls.2015.00914)
Supplement: Table S11 — Primers used in qRT-PCR analysis. [file Table11.XLS]

## Sheet: Sheet1
Table S11. Primers used in qRT-PCR analysis
Gene	Forward primers(5’-3’)	Reverse primers(5’-3’)
MeCIPK9	GGTTATGATGGTACAGGCTCCG	GAGTTTCTCGCTTCACAAT
MeCIPK10	ATACTCATCACCCTATTCC	TTTAACTGTTCGACCATCT
MeCIPK12	ATTACCCATTGACACCACA	ACATTCCTGCTCCTGATAG
MeCIPK15	GCCAGCAAAGATAATAAAGA	GATAATCAGTGACGGAGGGT
MeCIPK16	ATCGGGTTCAATGTTCACT	TAGGCTTCTGGTATGTTTT
MeCIPK17	AGAGGCGTCTATCACAGGG	GATTACACCGCAAGACCAA
MeCIPK23	CCCTGCTCATTTCTACTC	GACTTTGCCACCCTCATC
MeCIPK24	TTTTGGTGCGTGAGATGC	GAAAGCCTTCCTTGGTGA
MeCIPK25	AGGAAGGGATGATGGAGCA	TGACAAACGCCTCTGCTAT
