# Supplementary material for: Genome-wide gene phylogeny of CIPK family in cassava and expression analysis of partial drought-induced genes
Source: Front Plant Sci. 2015 Oct 30;6:914. doi: 10.3389/fpls.2015.00914 (PMC4626571; doi:10.3389/fpls.2015.00914)
Supplement: Table S12 — The accession number of transcriptomic data in NCBI. [file Table12.XLSX]

## Sheet: Sheet1
Table S12. The accession number of transcriptomic data in NCBI
Sample name	Accession number
SC124_leaf_drought treatment	SRR2360410
SC124_leaf_control	SRR2361999
Arg7_leaf_drought treatment	SRR2388947
Arg7_leaf_control	SRR2388956
W14_leaf_drought treatment	SRR2404199
W14_leaf_control	SRR2404206
SC124_root_drought treatment	SRR2495946
SC124_root_control	SRR2495947
Arg7_root_drought treatment	SRR2495949
Arg7_root_control	SRR2495950
W14_root_drought treatment	SRR2496093
W14_root_control	SRR2496326
W14_root	SRR1298996
W14_leaf	SRR1298998
W14_stem	SRR1298999
KU50_leaf	SRR1299000
KU50_root ear storage root	SRR1299001
KU50_middle storage root	SRR1299002
KU50_last storage root	SRR1299003
Arg7_early storage root	SRR1299005
Arg7_middle storage root	SRR1299006
Arg7_last storage root	SRR1299007
Arg7_stem	SRR1299008
Arg7_leaf	SRR1299009
